# Supplementary material for: Synthesis of Hybrid Molecules with Imidazole-1,3,4-thiadiazole Core and Evaluation of Biological Activity on Trypanosoma cruzi and Leishmania donovani
Source: Molecules. 2024 Aug 30;29(17):4125. doi: 10.3390/molecules29174125 (PMC11396972; doi:10.3390/molecules29174125)
Supplement: Supplementary file 1 [file molecules-29-04125-s001.zip]

Archive with 1 entries (1 files):
- molecules-3152701-supplementary.pdf
